# Supplementary material for: Machine Learning-Based Genome-Wide Association Study Reveals Genetic Loci Associated with Body Measurement Traits in Yili Horses
Source: Animals (Basel). 2026 Apr 29;16(9):1373. doi: 10.3390/ani16091373 (PMC13162670; doi:10.3390/ani16091373)
Supplement: Supplementary file 1 [file animals-16-01373-s001.zip]

Archive with 8 entries (8 files):
- Supplementary Table S1. Statistics of sequencing data evaluation.xlsx
- Supplementary Table S2. The first three PCs of 255 Yili horses.xlsx
- Supplementary Table S3. Data on suggested significant loci for body measurement trait.xlsx
- Supplementary Table S4. Five-fold cross-validation results of WH.xlsx
- Supplementary Table S5. Five-fold cross-validation results of BL.xlsx
- Supplementary Table S6. Five-fold cross-validation results of HG.xlsx
- Supplementary Table S7. Five-fold cross-validation results of CBC.xlsx
- Supplementary Table S8. Five-fold cross-validation results of BW.xlsx
