# Supplementary material for: Machine Learning-Based Genome-Wide Association Study Reveals Genetic Loci Associated with Body Measurement Traits in Yili Horses
Source: Animals (Basel). 2026 Apr 29;16(9):1373. doi: 10.3390/ani16091373 (PMC13162670; doi:10.3390/ani16091373)
Supplement: Supplementary file 1 [file animals-16-01373-s001.zip › Supplementary Table S1. Statistics of sequencing data evaluation.xlsx]

## Sheet: Supplementary Table S1.
Supplementary Table S1. Statistics of sequencing data evaluation
Sample	Clean Reads	number of mapped reads	Mapping rate(%)	number of mapped bases(G)	number of sequenced bases(G)	GC Content(%)	mean coverage Data(X)	mean mapping quality
100_18	205619195	205461021	0.999231	29.3845	29.3979	0.4307	11.7211	18.5274
100_20	183297645	183213901	0.999543	24.7103	24.7332	0.4388	9.8567	18.7298
101_20	221095758	220915509	0.999185	31.9197	31.9503	0.4486	12.7324	19.7362
108_19	178185259	178008592	0.999009	25.0783	25.0934	0.4313	10.0034	17.7493
10_03	225794800	225505511	0.998719	32.2734	32.2895	0.4254	12.8735	18.5699
10_07	172457904	172337118	0.9993	24.759	24.773	0.4318	9.8761	19.2469
10_10	164452580	164269806	0.998889	23.4866	23.498	0.423	9.3685	18.0612
10_15	166147675	165982289	0.999005	23.5474	23.5616	0.4339	9.3928	18.5747
10_17	222250961	222050610	0.999099	31.5568	31.5717	0.4322	12.5877	18.0473
10_4	224716863	224457762	0.998847	32.9188	32.9384	0.4276	13.1309	19.3989
114_19	205731410	205582167	0.999275	29.5667	29.5905	0.4336	11.7938	19.6386
12_04	288192055	288027681	0.99943	40.8269	40.8636	0.4364	16.2854	18.9092
12_10	200289847	200124974	0.999177	28.3626	28.3773	0.4322	11.3135	18.1206
12_11	282573714	282432547	0.9995	40.9794	41.0186	0.437	16.3462	19.8305
12_12	254460133	254355825	0.99959	35.1686	35.2134	0.4414	14.0284	19.295
12_13	180398728	180221045	0.999015	26.1614	26.1733	0.4343	10.4355	19.4288
12_14	184455954	184271683	0.999001	25.947	25.9649	0.4327	10.35	18.0636
12_15	239558077	239344855	0.99911	33.9722	33.9925	0.4252	13.5511	17.6737
12_16	188866233	188704284	0.999143	26.5232	26.5349	0.4306	10.5798	18.0529
14_06	160912741	160746636	0.998968	22.8205	22.8298	0.4341	9.1028	18.5223
14_08	240226974	239814224	0.998282	33.752	33.7731	0.426	13.4633	18.0958
14_09	181375758	181267281	0.999402	26.0454	26.0682	0.4422	10.3892	19.816
14_11	211546393	211417432	0.99939	30.4396	30.4631	0.4348	12.142	19.8558
14_13	247027993	246794585	0.999055	35.0776	35.0933	0.423	13.9921	18.2631
14_14	197569099	197387815	0.999082	28.5876	28.6095	0.4409	11.4033	19.9364
14_15	220637000	220447854	0.999143	31.3008	31.3196	0.4282	12.4855	18.2868
14_16	236944984	236828808	0.99951	33.5444	33.5765	0.4469	13.3805	19.7924
16_15	196102462	196025264	0.999606	27.5843	27.6223	0.4371	11.003	19.6736
16_19	205124918	204927673	0.999038	28.9965	29.0167	0.4294	11.5664	18.471
17_08	406113032	405592450	0.998718	59.0999	59.1533	0.4288	23.5743	19.3679
18_07	236076129	235839285	0.998997	33.1675	33.1832	0.4287	13.2301	17.8362
18_12	257554007	257427529	0.999509	34.8737	34.9131	0.4413	13.9107	19.0718
18_13	225354293	225201812	0.999323	32.2371	32.2659	0.4342	12.859	19.392
18_14	236242772	236030035	0.999099	34.1345	34.1497	0.4196	13.6159	18.9716
18_15	184005611	183913587	0.9995	26.2879	26.3085	0.4414	10.486	19.6157
18_16	255796315	255680763	0.999548	36.9073	36.9456	0.4379	14.7219	20.0768
1_09	264890893	264385148	0.998091	38.2085	38.2427	0.434	15.2409	19.7659
20_03	198847032	198567474	0.998594	29.1295	29.1429	0.4254	11.6194	19.6456
20_13	169641368	169490127	0.999108	24.2029	24.2079	0.4191	9.6543	18.185
20_16	203086367	202883978	0.999003	28.5575	28.5778	0.4304	11.3912	18.2852
20_20	197650825	197460461	0.999037	27.7211	27.7366	0.4305	11.0576	17.8822
21_08	186361413	186281756	0.999573	26.1384	26.1709	0.4316	10.4263	19.2823
22_10	202227020	202136776	0.999554	26.4229	26.4596	0.436	10.5398	18.4426
22_16	189644881	189436117	0.998899	26.5992	26.6131	0.4197	10.6101	17.6925
22_17	194244959	194048988	0.998991	27.9417	27.9537	0.4277	11.1456	18.5894
24_10	217620113	217393839	0.99896	31.94	31.9549	0.4245	12.7405	19.763
24_12	300730712	300476217	0.999154	43.3603	43.4017	0.4358	17.2959	19.4035
24_15	218614521	218412253	0.999075	30.9298	30.9499	0.4288	12.3375	18.1004
24_17	156410734	156231373	0.998853	22.5216	22.53	0.4326	8.9836	19.5681
24_19	165030264	164879969	0.999089	23.1657	23.1823	0.4319	9.2405	17.8341
25_09	216607233	216370553	0.998907	30.9054	30.9175	0.4213	12.3278	17.6173
26_08	193466338	193300638	0.999144	26.9005	26.9169	0.4343	10.7303	17.927
26_10	213699198	213579312	0.999439	30.7443	30.773	0.4357	12.2635	19.3875
26_12	204466156	204388131	0.999618	27.9934	28.0214	0.4402	11.1663	19.1167
26_13	253640722	253524916	0.999543	36.5099	36.5416	0.4336	14.5634	19.9151
26_14	182252773	182074022	0.999019	25.6448	25.6612	0.4232	10.2294	17.973
26_15	310268420	310004214	0.999148	44.5756	44.608	0.4276	17.7807	18.7425
26_17	188679137	188403494	0.998539	26.9576	26.9716	0.4186	10.7531	18.207
28_08	267813035	267595664	0.999188	37.6475	37.6864	0.432	15.0172	18.6873
28_10	178249901	178132776	0.999343	24.5465	24.5862	0.4433	9.7913	19.9242
28_12	181710926	181515014	0.998922	25.5557	25.573	0.4307	10.1939	18.1778
28_14	158462574	158277717	0.998833	23.2795	23.2855	0.4238	9.2859	19.3572
2_07	161578387	161411229	0.998965	22.9832	22.9986	0.4263	9.1677	18.2786
2_12	230443614	230203919	0.99896	32.8193	32.8442	0.435	13.0912	18.9304
2_14	264743396	264620631	0.999536	36.992	37.0404	0.4437	14.7557	19.241
30_10	190932081	190738595	0.998987	27.5003	27.5112	0.4169	10.9696	18.5886
30_12	259315085	259134443	0.999303	37.6362	37.6698	0.4312	15.0126	19.6691
30_14	223663934	223451363	0.99905	31.4735	31.4894	0.4274	12.5544	17.583
30_15	258760257	258624655	0.999476	34.6184	34.6735	0.4403	13.8089	19.0616
32_07	187797912	187402923	0.997897	26.9346	26.9517	0.4206	10.7439	18.3604
32_10	161591198	161469274	0.999245	23.1022	23.1238	0.4413	9.2152	19.7659
32_15	209509007	209349800	0.99924	30.3831	30.3998	0.4365	12.1195	19.4515
32_19	178001778	177851156	0.999154	25.408	25.4214	0.43	10.135	18.7167
34_13	252059054	251870349	0.999251	35.8154	35.8447	0.4404	14.2863	19.0248
34_17	238850400	238699506	0.999368	34.4346	34.4583	0.4331	13.7356	19.6082
36_12	245661935	245426769	0.999043	35.0761	35.0958	0.4304	13.9915	18.6905
36_14	191668666	191312488	0.998142	27.0356	27.0555	0.4292	10.7842	17.8483
36_15	228625118	228528312	0.999577	33.1565	33.1854	0.4353	13.2258	19.9124
38_07	157154586	156988450	0.998943	22.4195	22.4279	0.4242	8.9429	18.1302
38_11	206222434	206007337	0.998957	29.1223	29.1384	0.4343	11.6166	17.7286
38_12	297848131	297718758	0.999566	42.9731	43.018	0.4432	17.1415	19.6838
38_13	258060013	257945289	0.999555	35.2361	35.2914	0.4421	14.0553	19.2057
38_14	185471919	185299220	0.999069	26.4651	26.4839	0.4308	10.5566	18.643
38_15	176785349	176698503	0.999509	25.1845	25.2103	0.4428	10.0458	19.6913
3_20	266854702	266713377	0.99947	38.3201	38.3565	0.4372	15.2855	18.9579
40_12	192641003	192439406	0.998954	27.5646	27.5826	0.4199	10.9952	18.2332
40_13	217971468	217783673	0.999138	31.1043	31.1193	0.4301	12.4072	18.7069
40_16	194488622	194285467	0.998955	27.6962	27.7141	0.4234	11.0477	18.1738
40_20	188101243	187909041	0.998978	26.8033	26.8246	0.434	10.6915	18.3322
42_12	291723541	291476418	0.999153	42.1836	42.2232	0.4412	16.8265	19.771
42_16	182901427	182735433	0.999092	25.7791	25.793	0.4308	10.283	17.8495
42_18	205819067	205634968	0.999106	28.7796	28.7984	0.4292	11.4798	17.9852
44_07	202088987	201890895	0.99902	28.3325	28.348	0.4311	11.3015	17.6899
44_17	231785769	231622012	0.999293	33.6131	33.6325	0.4293	13.4079	19.4902
44_18	254708898	254557977	0.999407	36.1783	36.2139	0.4359	14.4311	19.2835
46_07	406855479	406643663	0.999479	43.8145	43.8959	0.4276	17.4771	12.4888
46_10	176598013	176546799	0.99971	23.3525	23.3916	0.436	9.315	18.5806
46_12	266284994	266035664	0.999064	38.4053	38.437	0.4374	15.3194	19.7618
46_13	279930154	279798322	0.999529	40.4852	40.5251	0.4411	16.1491	20.0866
48_13	310225038	310032446	0.999379	43.2949	43.3427	0.4371	17.2698	18.9153
48_14	180398581	180317841	0.999552	23.7096	23.7394	0.4393	9.4575	18.4531
48_15	190239180	190073407	0.999129	26.969	26.9817	0.4205	10.7576	18.1231
48_16	166192544	165964459	0.998628	23.5345	23.5498	0.4302	9.3876	18.0206
48_17	159200477	159035185	0.998962	22.3258	22.3401	0.4314	8.9055	17.8166
49_14	236571030	236255681	0.998667	33.7026	33.7265	0.4315	13.4436	18.4363
4_06	170195571	170035526	0.99906	24.1947	24.2115	0.4314	9.651	18.4058
4_07	184074654	183897811	0.999039	25.954	25.9618	0.422	10.3528	17.6564
4_10	200231737	199972675	0.998706	29.336	29.3533	0.4262	11.7018	19.6022
4_13	257436422	257290131	0.999432	35.4417	35.4828	0.4392	14.1373	19.0275
4_14	165973318	165830970	0.999142	23.4028	23.4208	0.4318	9.3351	17.9824
4_17	211271809	211090771	0.999143	29.7789	29.7979	0.4289	11.8785	18.1
50_12	186813575	186710097	0.999446	26.5857	26.6082	0.4335	10.6047	19.2212
50_13	200849524	200656784	0.99904	28.7324	28.7451	0.4224	11.461	18.2451
50_16	168270290	168163133	0.999363	24.3908	24.4039	0.4411	9.7292	19.94
50_7	208830287	208641762	0.999097	29.1148	29.1398	0.4312	11.6136	17.9333
51_09	192716657	192559499	0.999185	27.6137	27.6233	0.4287	11.0148	19.0032
52_13	265679846	265444495	0.999114	38.3963	38.4186	0.4281	15.3158	18.9984
52_14	201065454	200971577	0.999533	28.2181	28.2552	0.4376	11.2559	19.724
52_16	162147860	162000741	0.999093	23.0042	23.0205	0.4311	9.1761	18.399
52_19	186984342	186798010	0.999003	26.8006	26.8129	0.4257	10.6905	18.0006
53_16	276270796	275913594	0.998707	39.8979	39.9192	0.4249	15.9148	18.7707
54_12	213289054	211090418	0.989692	30.4634	30.4763	0.4222	12.1515	18.5083
54_17	225742967	225551661	0.999153	32.4637	32.4864	0.434	12.9494	19.3504
56_13	168032149	167950416	0.999514	24.1953	24.2141	0.4382	9.6512	19.6335
56_16	219104802	218955288	0.999318	31.4272	31.4527	0.4341	12.5359	19.0997
58_18	181778951	181729698	0.999729	25.6461	25.6774	0.433	10.2299	19.8947
60_18	319183956	318941826	0.999241	45.3866	45.4191	0.4232	18.1042	18.5289
60_20	203814991	203626173	0.999074	28.8776	28.897	0.4301	11.519	17.928
62_20	211382296	211251316	0.99938	30.1026	30.1232	0.4335	12.0076	19.2496
64_16	235839124	235613439	0.999043	33.5941	33.6109	0.4237	13.4003	17.8814
68_17	219602510	219424592	0.99919	31.7022	31.7335	0.4467	12.6456	20.0823
6_07	184608442	184438030	0.999077	26.4026	26.4133	0.4282	10.5317	17.8064
6_10	173897998	173743608	0.999112	24.9235	24.9286	0.4183	9.9417	18.0502
6_11	209527250	209335023	0.999083	29.9828	29.9988	0.4315	11.9598	18.5639
6_12	193007608	192813659	0.998995	27.579	27.5949	0.4284	11.0009	18.3702
6_13	182466603	182277976	0.998966	25.7535	25.7726	0.4236	10.2728	17.8722
6_14	207668129	207549962	0.999431	29.9554	29.9829	0.4414	11.9489	19.6608
72_20	101686066	101615622	0.999307	14.9388	14.9517	0.4138	5.9589	1.1816
78_18	195209307	195032736	0.999095	27.4969	27.5153	0.4294	10.9682	17.9674
80_19	224904273	224749652	0.999313	32.4684	32.4971	0.4419	12.9513	19.5434
810_18	175092734	174907865	0.998944	24.6365	24.6527	0.4311	9.8272	17.8768
84_03	218857511	218664279	0.999117	31.3723	31.387	0.4212	12.5141	18.1432
8_12	250290691	249988443	0.998792	35.6586	35.6836	0.4271	14.2238	18.4677
8_14	193357080	193154019	0.99895	27.4348	27.4539	0.4212	10.9434	17.932
8_16	213572696	213468853	0.999514	30.7066	30.7373	0.4468	12.2485	19.6476
90_20	188883929	188777917	0.999439	26.5935	26.62	0.433	10.6079	19.1405
94_18	176928683	176810967	0.999335	25.5391	25.5535	0.433	10.1872	19.3887
96_18	188019762	187847448	0.999084	26.8569	26.8718	0.4204	10.7129	18.3837
96_19	187796342	187631621	0.999123	26.6862	26.7012	0.4192	10.6448	18.0134
96_20	219324527	219111559	0.999029	31.021	31.038	0.4237	12.3739	18.1464
99_10	230407213	230246835	0.999304	33.2174	33.2473	0.44	13.25	19.7378
9_11	198837407	198637984	0.998997	28.2681	28.2856	0.4283	11.2758	18.0187
R1	264870380	264686389	0.999305	38.366	38.4008	0.4495	15.3038	19.3398
R10	296555541	296374286	0.999389	42.6839	42.7324	0.4508	17.0261	19.4375
R100	232130674	231968364	0.999301	33.0988	33.1314	0.4359	13.2027	19.7854
R101	257153908	256968428	0.999279	37.3072	37.3332	0.4458	14.8814	19.3948
R102	202518030	202401598	0.999425	28.9742	28.9905	0.4322	11.5575	19.0767
R103	211557605	211447160	0.999478	30.5357	30.5691	0.4445	12.1803	19.8643
R105	186025939	185904352	0.999346	26.5939	26.606	0.4305	10.608	18.9013
R106	304692565	304526669	0.999456	44.0539	44.1085	0.4487	17.5726	20.2867
R108	370624762	370520056	0.999717	51.9664	52.0509	0.435	20.7288	19.2567
R11	287505892	287350586	0.99946	41.8596	41.9072	0.4532	16.6973	19.7009
R110	263205631	263063758	0.999461	38.003	38.0437	0.4468	15.159	19.7438
R111	226285385	226165838	0.999472	32.4674	32.4989	0.4406	12.9509	19.4747
R112	184323360	184194066	0.999299	27.0234	27.0357	0.4457	10.7793	19.5822
R113	319143672	318904298	0.99925	46.0199	46.0553	0.4336	18.3568	19.0685
R114	234572249	234387767	0.999214	34.1662	34.1895	0.4488	13.6285	19.8155
R12	212636979	212529343	0.999494	30.7494	30.783	0.45	12.2656	19.6912
R13	164577664	164469837	0.999345	23.694	23.7107	0.4372	9.4513	19.1185
R14	302114662	302026519	0.999708	42.1951	42.2556	0.4508	16.8311	19.1511
R15	350737933	350614069	0.999647	48.9607	49.0274	0.4433	19.5299	19.1369
R16	206691949	206614525	0.999625	29.8715	29.8987	0.4512	11.9154	19.9006
R17	206458854	206406690	0.999747	28.8339	28.8669	0.4462	11.5015	19.3144
R19	285096718	285012143	0.999703	38.7201	38.7732	0.4397	15.445	18.4407
R2	222519787	222380903	0.999376	32.4335	32.4594	0.453	12.9373	19.4165
R20	336609120	336508675	0.999702	47.4138	47.4832	0.4595	18.9128	19.0485
R21	323446025	323173315	0.999157	46.781	46.8325	0.4489	18.6604	19.3011
R22	300614407	300513207	0.999663	43.206	43.2599	0.4594	17.2344	19.5858
R23	205552358	205431758	0.999413	29.5496	29.5734	0.4456	11.787	19.1383
R24	284407055	284269821	0.999517	40.9271	40.9682	0.4537	16.3254	19.305
R25	365471870	364602688	0.997622	51.2435	51.3059	0.4402	20.4404	18.6077
R26	248335396	248224840	0.999555	35.9896	36.0283	0.4551	14.3559	19.3166
R27	287385318	287233253	0.999471	41.7677	41.7994	0.4391	16.6606	19.2414
R28	343620565	343308854	0.999093	49.488	49.5331	0.4347	19.7402	18.9562
R29	322950519	322825722	0.999614	46.5095	46.5614	0.4458	18.5521	19.8104
R3	240413863	240300922	0.99953	34.9105	34.9442	0.4526	13.9254	19.6164
R30	296321008	296205726	0.999611	41.6018	41.6522	0.4475	16.5945	18.6384
R31	511419699	511205005	0.99958	70.8938	71.0257	0.4399	28.2787	19.0607
R32	347518347	347359182	0.999542	50.0219	50.0784	0.4415	19.9532	19.4315
R33	305101434	305008070	0.999694	43.9143	43.9826	0.471	17.5169	20.0628
R34	565139582	564843216	0.999476	81.596	81.7232	0.4475	32.5477	19.8115
R35	211348920	211285481	0.9997	30.4828	30.5185	0.4663	12.1592	19.7054
R36	339275103	339127743	0.999566	48.1525	48.2197	0.4559	19.2075	19.0947
R37	273329552	273191563	0.999495	39.75	39.7914	0.4532	15.8558	19.5812
R38	321577382	321448041	0.999598	46.3569	46.4089	0.4486	18.4912	19.7179
R39	327989476	327775144	0.999347	46.851	46.9124	0.4507	18.6883	19.2824
R4	244447648	244370746	0.999685	34.6392	34.6866	0.4521	13.8172	19.5581
R40	288744352	288625690	0.999589	41.3103	41.3573	0.4443	16.4782	19.3829
R41	224602738	224494814	0.999519	32.5107	32.5435	0.4453	12.9681	19.859
R42	258170880	257993460	0.999313	37.4085	37.4439	0.4412	14.9218	19.5131
R43	178850676	178738380	0.999372	25.9442	25.9567	0.4375	10.3488	19.3517
R44	249854539	249651154	0.999186	36.5038	36.5283	0.4337	14.561	19.8145
R45	339009399	338803350	0.999392	49.1206	49.1647	0.4427	19.5937	19.5229
R46	194447015	194212891	0.998796	28.525	28.5437	0.4283	11.3783	19.0257
R47	223908627	223783132	0.99944	32.271	32.3069	0.4487	12.8725	20.0526
R49	177907777	177752110	0.999125	24.2246	24.2662	0.4403	9.6629	19.7105
R5	271713151	271532247	0.999334	39.6946	39.7265	0.4436	15.8337	19.8565
R51	210612149	210476336	0.999355	30.7696	30.7874	0.4299	12.2736	20.1089
R52	231614175	231457771	0.999325	33.7665	33.785	0.4451	13.4691	19.4109
R53	207108415	207026563	0.999605	28.0009	28.0319	0.437	11.1692	18.5618
R54	244062281	243914617	0.999395	34.9615	34.9899	0.4325	13.9457	18.8659
R55	241300261	241140259	0.999337	35.0334	35.0596	0.4444	13.9744	19.5601
R56	275573051	274941942	0.99771	39.9066	39.9368	0.4376	15.9183	19.5297
R57	266592272	266422581	0.999363	38.3717	38.4127	0.451	15.306	19.6328
R58	243919609	243718249	0.999174	35.2909	35.3224	0.4432	14.0771	19.5381
R59	297118373	296932658	0.999375	42.9308	42.9766	0.4435	17.1246	19.5443
R6	223728999	223575878	0.999316	32.4249	32.4445	0.4367	12.9339	18.9661
R60	264876970	264643347	0.999118	38.2923	38.3306	0.4466	15.2744	19.6952
R61	271959629	271744286	0.999208	39.5895	39.6195	0.4355	15.7918	19.1528
R63	239307547	239138025	0.999292	33.716	33.7488	0.451	13.4489	18.9442
R65	251355935	251144761	0.99916	36.4102	36.4369	0.4295	14.5236	19.0211
R66	201102076	200960480	0.999296	28.0858	28.1123	0.4366	11.2031	18.7561
R67	193849445	193732298	0.999396	27.3034	27.3195	0.4317	10.891	19.0324
R68	209938559	209858047	0.999616	29.427	29.4686	0.4361	11.7381	19.3456
R69	242154946	242012825	0.999413	35.0416	35.0746	0.4403	13.9777	20.0971
R7	233520758	233393100	0.999453	33.5294	33.5659	0.454	13.3745	19.3109
R70	262396429	262241781	0.999411	37.798	37.8415	0.4539	15.0772	19.5166
R71	301120387	300947044	0.999424	43.6144	43.6599	0.4482	17.3973	19.5543
R72	290730602	290550905	0.999382	42.0823	42.1285	0.4452	16.7861	19.8148
R74	338036518	337799638	0.999299	49.0832	49.1278	0.4345	19.5787	18.9862
R75	268077462	267901160	0.999342	38.7754	38.8107	0.4398	15.4671	19.6667
R76	281233656	281060783	0.999385	40.7207	40.7574	0.4418	16.243	19.6803
R77	308764758	308575208	0.999386	41.4913	41.5479	0.4462	16.5504	18.5322
R78	291657521	291446486	0.999276	42.3866	42.4185	0.4359	16.9075	19.7817
R79	253471545	253286149	0.999269	36.7571	36.7823	0.4428	14.662	19.5859
R8	217766716	217696225	0.999676	31.5296	31.5628	0.4558	12.5768	19.951
R80	231189814	231057814	0.999429	33.4661	33.4952	0.447	13.3492	19.911
R81	225843918	225747556	0.999573	29.9123	29.9634	0.4294	11.9317	18.4642
R82	162757255	162661520	0.999412	23.3801	23.3952	0.4427	9.3261	19.537
R83	256165030	256018805	0.999429	36.6592	36.6979	0.4418	14.6229	19.0601
R84	214690238	214542779	0.999313	28.2835	28.3194	0.4385	11.282	18.2071
R85	292131018	291956821	0.999404	42.0396	42.0736	0.4384	16.7691	19.5903
R86	205859548	205777390	0.999601	29.0785	29.1094	0.4477	11.5991	18.9303
R88	200930138	200864161	0.999672	26.9911	27.0263	0.4363	10.7664	18.4994
R89	206043546	205911948	0.999361	29.7161	29.7416	0.4342	11.8534	19.4646
R9	286303223	286167566	0.999526	41.4145	41.4556	0.4471	16.5198	19.4031
R90	186307330	186236048	0.999617	26.0581	26.0903	0.4323	10.3943	19.2592
R91	290108135	289885056	0.999231	42.3556	42.384	0.4309	16.8952	19.4453
R92	290459314	290355551	0.999643	41.3946	41.4407	0.4371	16.5118	19.3983
R93	224759209	224543335	0.99904	32.7682	32.798	0.4528	13.0709	19.6232
R94	198355737	198248241	0.999458	27.9093	27.9468	0.4354	11.1327	19.8449
R95	258641917	258492841	0.999424	37.3517	37.392	0.4487	14.8991	19.7013
R96	217417205	217290272	0.999416	31.4068	31.4334	0.4352	12.5278	19.1008
R97	293833588	293627632	0.999299	42.218	42.2559	0.4449	16.8403	19.6811
R99	246115448	245966974	0.999397	35.6504	35.6796	0.443	14.2205	19.9364
