# Supplementary material for: Machine Learning-Based Genome-Wide Association Study Reveals Genetic Loci Associated with Body Measurement Traits in Yili Horses
Source: Animals (Basel). 2026 Apr 29;16(9):1373. doi: 10.3390/ani16091373 (PMC13162670; doi:10.3390/ani16091373)
Supplement: Supplementary file 1 [file animals-16-01373-s001.zip › Supplementary Table S2. The first three PCs of 255 Yili horses.xlsx]

## Sheet: Sheet1
Supplementary Table S2. The first three PCs of 255 Yili horses
Name	PC1	PC2	PC3
14/13	0.0540307	0.0109759	-0.083385
94/18	0.0409298	0.00376454	-0.00987457
52/13	0.0452815	0.0472773	-0.165595
26/13	0.0588776	0.00159591	0.121742
30/12	0.0845813	0.0450805	0.0145736
46/10	0.061804	0.0435251	-0.134203
16/15	0.0349332	0.00282027	-0.112126
6/12	0.0403565	0.0333721	-0.148999
42/16	0.0637829	0.0169767	0.0118244
20/03	0.0640738	0.0236276	-0.0125822
48/16	0.0602154	0.00891677	-0.0345684
8/12	0.00151524	-0.0177421	-0.00964689
46/12	0.0890645	0.0697392	-0.172347
14/11	0.0381417	0.00863102	-0.0562945
42/12	0.0519836	0.0089851	0.121722
24/12	0.0277452	0.00582362	0.0865866
12/15	-0.00443449	-0.0220555	-0.00931353
12/13	0.0383222	0.00523082	0.0261048
108/19	0.0419281	0.000383571	-0.0492172
80/19	0.0442654	0.0015244	-0.0352766
18/07	0.00966464	-0.0253785	0.105277
18/14	0.0652402	0.0101935	0.0793859
48/14	0.0480984	0.0133005	-0.0935522
34/13	0.0658855	0.0511746	-0.10737
46/07	0.0687361	0.0526574	-0.103998
114/19	0.0950334	0.0441195	-0.0359751
18/13	0.0330054	0.006411	-0.0240027
38/13	0.0108765	-0.0120808	-0.0119282
32/10	0.0427019	0.0307266	-0.16432
36/12	0.0672895	0.0533092	-0.113397
84/03	0.00588801	-0.0278944	0.0821807
40/13	0.0713986	0.0453746	-0.169305
10/07	0.0568277	0.00883918	0.113498
22/17	0.0611535	0.019668	0.0631978
78/18	0.0687708	0.0203636	0.00336005
30/15	0.0443649	0.00352563	0.0125471
32/15	0.0455531	0.00963098	-0.0780994
100/18	0.0743994	0.012596	0.0878042
53/16	0.0361393	0.00479921	0.0366266
51/09	0.0543329	0.00827732	0.0233182
50/16	0.0604371	0.0156241	-0.0772855
4/17	0.0539999	-0.0068412	0.0885135
56/16	0.0384956	-0.00147425	0.0202983
20/13	0.0614336	-0.00345767	0.134178
46/13	0.0441931	-0.0126673	0.0660348
60/20	0.0356418	-0.0107349	0.0074903
20/20	0.0720138	0.0214003	-0.0439701
18/15	0.0319695	0.0031288	-0.0988813
8/14	0.0583763	0.0139109	0.0166471
58/18	0.0598091	0.0151189	-0.017716
52/14	0.0521904	0.0175083	-0.0500142
28/14	0.0216227	-0.00807822	-0.0404495
100/20	0.0763905	0.0316666	-0.0280941
30/10	0.0663409	0.0216588	0.121963
18/16	0.0631517	0.0173236	0.0828769
49/14	0.0702566	0.0416018	-0.0986372
12/10	0.0570882	-0.0032085	0.0622554
42/18	0.073709	0.0169266	0.0146625
32/07	0.075535	0.0480184	-0.0676615
48/13	0.0420167	-0.00230667	0.11822
20/16	0.0548246	0.0439013	-0.138414
96/18	0.077444	0.029428	0.0620914
52/19	0.0636855	0.0161651	-0.00468343
3/20	0.00989969	-0.00748628	-0.033927
44/18	0.0879332	0.054286	-0.0974562
34/17	0.0568569	0.00322393	0.0443865
12/14	0.0635164	0.0241343	0.0216642
14/15	0.0560989	0.00818042	0.0218901
50/13	0.0532716	0.0354469	0.0131185
28/10	0.0686787	0.017922	0.125739
52/16	0.0834916	0.0439282	-0.0195685
24/17	0.0408583	-0.0135639	0.0183435
38/12	0.0599052	0.0128796	0.121967
56/13	0.0166825	-0.0149866	0.0188024
8/16	0.0658627	0.0281679	-0.00876171
38/11	0.026151	-0.00229654	-0.0293763
18/12	0.0620048	0.00347921	0.110546
25/09	-0.0225848	-0.0393238	-0.0117148
36/14	0.0765375	0.042649	-0.0974392
22/16	0.0624084	0.0152924	0.0699129
30/14	0.0146009	-0.023808	0.0640448
96/20	0.0564344	0.00759977	0.067484
4/13	0.0634889	0.018536	-0.0383675
14/09	0.0648882	0.0207422	0.0560098
64/16	0.0333988	-0.000394768	-0.0787797
10/17	0.0279986	-0.0115414	0.00952603
40/16	0.063144	0.051775	-0.124836
6/10	0.043506	0.0417326	-0.160349
44/07	-0.0114133	-0.0349085	-0.00934706
96/19	0.0790107	0.0459883	-0.102832
10/10	0.0676419	0.0061792	0.110794
12/12	0.0472422	0.0128888	-0.0188128
4/10	0.0428861	0.00620829	0.0975475
26/12	0.0542447	0.0116575	0.116018
14/14	0.0603674	0.030664	-0.0819335
14/16	0.058501	0.0167995	0.0216302
6/14	0.0692848	0.0230074	-0.0280742
10/4	0.0573111	0.00998015	-0.0363344
26/08	0.0692483	0.0549562	-0.104236
6/13	0.0382913	0.0312391	-0.149773
32/19	0.0818269	0.0345203	0.025379
10/03	0.0494389	0.0124474	0.00405611
2/12	0.0174601	-0.00479897	-0.0434638
4/14	0.0358728	0.0028598	-0.107836
38/14	0.063019	0.0186232	0.0751795
44/17	0.0531882	-0.000610813	0.00713286
21/08	-0.0120695	-0.0378569	-0.0524136
1/09	0.0279784	-0.0229495	0.0754369
68/17	0.022689	-0.00808091	-0.0372904
4/06	0.0183378	-0.021845	0.107432
2/14	0.0200857	-0.00507186	-0.047279
50/12	-0.0238942	-0.0469748	-0.00868788
810/18	-0.0173226	-0.0332205	0.0269842
38/07	0.0726682	0.0302266	0.129757
2/07	0.0640047	0.0151436	0.119099
22/10	0.00548517	-0.0242156	-0.00487988
50/7	0.0790803	0.0179485	0.0768583
99/10	0.0144428	-0.0149233	-0.012183
4/07	0.0159645	-0.0306627	0.0859064
26/17	0.0352523	0.00373842	-0.0311683
62/20	0.0201163	-0.0128745	-0.00595978
54/17	0.0220772	-0.0255012	0.00979044
16/19	0.0125223	-0.0351616	0.0256413
9/11	0.0607349	-0.00135405	0.110653
48/15	0.0397619	-0.0173356	0.0842373
28/12	0.0642478	0.0171085	0.121719
101/20	0.0435787	0.00781032	-0.0219945
28/08	-0.014018	-0.0332238	-0.0313238
14/06	0.0556991	0.0481138	-0.185385
10/15	0.0151783	-0.0258933	0.109901
36/15	0.067499	0.0281241	-0.046853
12/04	0.0168929	-0.0132344	0.0764002
12/11	0.0211808	-0.00876349	-0.0452849
6/11	0.0620395	0.00998296	0.138975
12/16	0.0643647	-0.00291626	0.140647
60/18	0.0532557	0.00435839	0.0454084
14/08	0.034613	-0.0105847	0.0633025
24/19	0.080989	0.0451615	-0.0220407
40/12	0.0607608	0.0018557	0.0643759
6/07	-0.0187078	-0.0449427	-0.00788003
54/12	-0.00985649	-0.0372556	0.0498949
24/15	0.0782077	0.0348679	-0.0472349
24/10	0.0562381	-0.00173906	0.109572
26/14	0.0544886	0.00572229	0.0888354
26/10	0.0244322	-0.0208447	0.0660897
48/17	0.0642694	0.0233085	0.0610871
40/20	0.0643125	0.0243101	-0.0387751
17/08	0.0152245	-0.0221335	0.114607
38/15	0.068143	0.0292938	-0.106098
26/15	0.036155	-0.00802532	0.0564679
72/20	0.103352	0.0362114	-0.0308872
90/20	0.0431217	-0.00201317	0.0239499
R1	-0.105226	0.0906145	0.0112658
R10	-0.100749	0.1101	0.0197431
R100	-0.0116733	-0.15255	-0.0148369
R101	-0.0370363	-0.0412571	-0.0153914
R102	-0.0595727	-0.0642174	-0.0224188
R103	-0.0330111	-0.175471	-0.0226241
R105	-0.0570684	-0.0916157	-0.0240237
R106	-0.0181229	-0.156256	0.0124951
R108	-0.0619413	-0.060149	-0.0124929
R11	-0.0810399	0.0459226	0.000766111
R110	-0.0444242	-0.070028	-0.0218848
R111	-0.0621593	-0.0651628	-0.012574
R112	-0.0575732	-0.0559183	-0.0115181
R113	-0.0706993	-0.0860146	-0.0198322
R114	-0.0552074	-0.0598295	-0.0143945
R12	-0.0823427	0.0371928	-0.0103188
R13	-0.103615	0.128758	0.00995016
R14	-0.0926879	0.0659268	0.00953628
R15	-0.1154	0.153914	0.0226385
R16	-0.115788	0.150754	0.0137725
R17	-0.0912323	0.0696115	0.00997268
R19	-0.108331	0.109787	0.0144773
R2	-0.0712883	0.0465658	0.0153972
R20	-0.106476	0.0931882	0.0131806
R21	-0.105671	0.0972624	0.00765409
R22	-0.0905816	0.0494034	-0.00624605
R23	-0.0904164	0.0410125	0.00677414
R24	-0.103722	0.0891801	0.0110226
R25	-0.100309	0.0841679	0.00865335
R26	-0.0885487	0.0542904	0.000233889
R27	-0.0918307	0.0489904	-0.00494639
R28	-0.108953	0.119219	0.0190481
R29	-0.0949995	0.107116	0.0281357
R3	-0.115747	0.160723	0.0246388
R30	-0.0655873	0.0658448	0.00881885
R31	-0.115318	0.105986	0.0159614
R32	-0.0860166	0.0454519	0.00696818
R33	-0.071123	0.0105785	-0.00324404
R34	-0.106178	0.0704625	0.0112666
R35	-0.0792807	0.0750133	0.012651
R36	-0.0604222	-0.074889	-0.0204095
R37	-0.119066	0.152878	0.0230523
R38	-0.0997133	0.0903707	0.00575181
R39	-0.095536	0.0496623	0.00475179
R4	-0.116807	0.150457	0.0219969
R40	-0.118221	0.171427	0.0350063
R41	-0.117807	0.163452	0.0239903
R42	-0.0630382	-0.062664	-0.00579939
R43	-0.0600206	-0.0817198	-0.0251022
R44	-0.0584821	-0.0467774	-0.00718936
R45	-0.0595992	-0.06286	-0.0159912
R46	-0.0559484	-0.0589518	-0.0149685
R47	-0.0569632	-0.0684698	-0.0140001
R49	-0.0306736	-0.0285861	0.0143231
R5	-0.0949519	0.0583531	0.0105522
R51	-0.0369054	-0.167085	-0.0198254
R52	-0.0600906	-0.0853084	-0.0193097
R53	-0.0569834	-0.0539391	-0.0166008
R54	-0.0596731	-0.0460192	-0.00470484
R55	-0.0607419	-0.0478226	-0.00472472
R56	-0.0428594	-0.176673	-0.0252921
R57	-0.0582498	-0.0618868	-0.0159002
R58	-0.0308628	-0.0343277	-0.0191398
R59	-0.0601057	-0.0706618	-0.00440718
R6	-0.084863	0.0409071	-0.0119358
R60	-0.0634311	-0.0481633	-0.0128239
R61	-0.0470193	-0.0494895	-0.0127915
R63	-0.0624695	-0.0704638	-0.0239467
R65	-0.0543192	-0.0567744	-0.00765665
R66	-0.0546099	-0.0663391	-0.0174883
R67	-0.0387218	-0.0450501	-0.0271615
R68	-0.0572049	-0.0474589	-0.0118167
R69	-0.0146082	-0.160584	0.0149673
R7	-0.0970588	0.109862	0.0186294
R70	-0.0478657	-0.0456832	-0.0142827
R71	-0.062293	-0.0494413	-0.00620958
R72	-0.0380606	-0.176684	-0.0180719
R74	-0.064627	-0.0355135	-0.0164013
R75	-0.0301668	-0.0379353	0.027193
R76	-0.0609747	-0.0422416	-0.0108704
R77	-0.0584521	-0.0465486	-0.0175841
R78	-0.0622697	-0.0429561	-0.010288
R79	-0.0415318	-0.168658	-0.0179179
R8	-0.112184	0.162854	0.0296889
R80	-0.0589579	-0.0650505	-0.0170014
R81	-0.0614006	-0.0581643	-0.00933187
R82	-0.0329163	-0.155817	-0.0261714
R83	-0.0616005	-0.0802043	-0.0146579
R84	-0.0522917	-0.0467894	-0.0134994
R85	-0.055543	-0.0618621	-0.0126248
R86	-0.0447988	-0.0502123	-0.0133746
R88	-0.0595695	-0.0723593	-0.0210288
R89	-0.0391825	-0.175783	-0.0225785
R9	-0.101658	0.114998	0.0193419
R90	-0.0547429	-0.0844178	-0.0223655
R91	-0.0570063	-0.0486108	-0.00494442
R92	-0.057123	-0.0773667	-0.0120067
R93	-0.0469568	-0.0440252	-0.0208585
R94	-0.0306663	-0.165323	-0.025104
R95	-0.0556871	-0.0774061	-0.0210476
R96	-0.0603831	-0.0636087	-0.0153523
R97	-0.055277	-0.0489656	-0.0106273
R99	-0.0547704	-0.0600623	-0.016322
