# Supplementary material for: Machine Learning-Based Genome-Wide Association Study Reveals Genetic Loci Associated with Body Measurement Traits in Yili Horses
Source: Animals (Basel). 2026 Apr 29;16(9):1373. doi: 10.3390/ani16091373 (PMC13162670; doi:10.3390/ani16091373)
Supplement: Supplementary file 1 [file animals-16-01373-s001.zip › Supplementary Table S3. Data on suggested significant loci for body measurement trait.xlsx]

## Sheet: Supplementary Table S3.
Supplementary Table S3. Data on suggested significant loci for body measurement trait
Trait	Chr	Position	MAF	P value	Gene
WH	22	24358486	0.091	9.68 × 10-8	BPIFB6; BPIFB3; BPIFB4; SUN5; BPIFB2; ENSECAG00000026847
WH	21	27860250	0.091	1.21 × 10-7	EGFLAM; LIFR
WH	3	48578379	0.061	1.31 × 10-7	CCSER1
WH	15	39882390	0.063	1.44 × 10-7	TMEM17; ENSECAG00000032544
WH	3	48578382	0.063	2.25 × 10-7	CCSER1
WH	9	62160143	0.061	2.73 × 10-7	EIF3H; ENSECAG00000050664
WH	1	64759674	0.051	2.76 × 10-7	KCNMA1
WH	22	24357715	0.089	2.88 × 10-7	BPIFB6; BPIFB3; BPIFB4; SUN5; BPIFB2; ENSECAG00000026847
WH	22	24366636	0.093	3.10 × 10-7	BPIFB6; BPIFB3; BPIFB4; SUN5; BPIFB2; ENSECAG00000026847
WH	22	24366697	0.091	3.15 × 10-7	BPIFB6; BPIFB3; BPIFB4; SUN5; BPIFB2; ENSECAG00000026847
WH	22	24365018	0.093	3.38 × 10-7	BPIFB6; BPIFB3; BPIFB4; SUN5; BPIFB2; ENSECAG00000026847
WH	21	48812912	0.115	3.67 × 10-7	ENSECAG00000050154; ENSECAG00000051386
WH	22	24358491	0.089	3.70 × 10-7	BPIFB6; BPIFB3; BPIFB4; SUN5; BPIFB2; ENSECAG00000026847
WH	13	36534926	0.058	4.02 × 10-7	METTL22; TMEM114
WH	8	71537105	0.178	4.29 × 10-7	DYM; ENSECAG00000011547; LIPG; ENSECAG00000046374
WH	22	24362093	0.091	4.38 × 10-7	BPIFB6; BPIFB3; BPIFB4; SUN5; BPIFB2; ENSECAG00000026847
WH	22	24362099	0.091	4.38 × 10-7	BPIFB6; BPIFB3; BPIFB4; SUN5; BPIFB2; ENSECAG00000026847
WH	22	24365514	0.089	4.59 × 10-7	BPIFB6; BPIFB3; BPIFB4; SUN5; BPIFB2; ENSECAG00000026847
WH	12	18770532	0.052	4.82 × 10-7	ENSECAG00000012232
WH	3	106609342	0.123	5.33 × 10-7	ENSECAG00000033069; ENSECAG00000053647
WH	22	24361608	0.087	5.70 × 10-7	BPIFB6; BPIFB3; BPIFB4; SUN5; BPIFB2; ENSECAG00000026847
WH	6	47797492	0.059	5.71 × 10-7	ENSECAG00000037735; ENSECAG00000052230; ENSECAG00000052875; ENSECAG00000052929
WH	22	24366748	0.091	5.80 × 10-7	BPIFB6; BPIFB3; BPIFB4; SUN5; BPIFB2; ENSECAG00000026847
WH	22	24361111	0.085	6.62 × 10-7	BPIFB6; BPIFB3; BPIFB4; SUN5; BPIFB2; ENSECAG00000026847
WH	22	24366895	0.091	6.68 × 10-7	BPIFB6; BPIFB3; BPIFB4; SUN5; BPIFB2; ENSECAG00000026847
WH	10	23600526	0.217	7.11 × 10-7	ENSECAG00000008745; LENG1; TMC4; MBOAT7; VSTM1; TFPT; TSEN34; RPS9; PRPF31; CNOT3; ENSECAG00000031851; ENSECAG00000037967; OSCAR; ENSECAG00000043792; ENSECAG00000044733; ENSECAG00000057547
WH	5	75674561	0.063	7.33 × 10-7	DNAI3; MCOLN3; MCOLN2
WH	22	24364512	0.093	7.53 × 10-7	BPIFB6; BPIFB3; BPIFB4; SUN5; BPIFB2; ENSECAG00000026847
WH	22	24366715	0.091	7.83 × 10-7	BPIFB6; BPIFB3; BPIFB4; SUN5; BPIFB2; ENSECAG00000026847
WH	22	24360985	0.095	8.21 × 10-7	BPIFB6; BPIFB3; BPIFB4; SUN5; BPIFB2; ENSECAG00000026847
WH	6	28073784	0.077	8.25 × 10-7	ENSECAG00000000284; TUBA8
WH	21	48835240	0.087	8.92 × 10-7	ENSECAG00000050154; ENSECAG00000051386
WH	21	29827988	0.071	8.98 × 10-7	SKP2; RANBP3L; NADK2; LMBRD2; ENSECAG00000050016
WH	3	106624869	0.134	9.00 × 10-7	ENSECAG00000033069; ENSECAG00000053647
WH	3	106627458	0.123	9.21 × 10-7	ENSECAG00000033069; ENSECAG00000053647
WH	22	24363915	0.089	9.33 × 10-7	BPIFB6; BPIFB3; BPIFB4; SUN5; BPIFB2; ENSECAG00000026847
WH	10	23644800	0.2	9.50 × 10-7	ENSECAG00000008745; LENG1; TMC4; MBOAT7; TFPT; TSEN34; RPS9; PRPF31; ENSECAG00000022716; CNOT3; ENSECAG00000029541; ENSECAG00000035495; OSCAR; ENSECAG00000043792; ENSECAG00000044733
WH	29	28127854	0.117	9.84 × 10-7	SFMBT2; ENSECAG00000045795
BL	9	13937062	0.13	1.54 × 10-7	KCNB2
BL	28	31329982	0.411	1.59 × 10-7	ABTB3
BL	7	88005861	0.261	1.95 × 10-7	ABCC8; USH1C; OTOG
BL	9	13937487	0.121	3.00 × 10-7	KCNB2
BL	3	98740767	0.069	4.74 × 10-7	ENSECAG00000025474
BL	28	40275141	0.488	5.38 × 10-7	CYB5R3; ENSECAG00000010579; RRP7; POLDIP3; ENSECAG00000019753; ARFGAP3
BL	22	28989940	0.168	7.47 × 10-7	CTNNBL1; VSTM2L
BL	8	12752530	0.061	8.88 × 10-7	MYO18B; GRK3
BL	8	12752472	0.063	9.00 × 10-7	MYO18B; GRK3
HG	3	104664666	0.083	2.12 × 10-7	KCNIP4
HG	13	36573659	0.127	4.50 × 10-7	TMEM114
HG	13	36573702	0.127	4.50 × 10-7	TMEM114
HG	15	18873961	0.117	5.73 × 10-7	KDM3A; REEP1
HG	20	31907601	0.142	6.54 × 10-7	ENSECAG00000034395; ENSECAG00000035532; ENSECAG00000048857; ENSECAG00000050186; ENSECAG00000058062
HG	27	60238	0.067	7.88 × 10-7	.
HG	15	18878194	0.117	7.89 × 10-7	KDM3A; REEP1
HG	1	58805434	0.055	8.00 × 10-7	NPFFR1; LRRC20; PPA1; ENSECAG00000047322; ENSECAG00000051984; ENSECAG00000059469
HG	27	719881	0.095	9.42 × 10-7	ENSECAG00000048064; ENSECAG00000053787; ENSECAG00000057538; ENSECAG00000058719
HG	15	18857736	0.162	9.48 × 10-7	CHMP3; KDM3A; REEP1
CBC	30	17027376	0.117	9.47 × 10-8	USH2A
CBC	21	55675955	0.067	1.07 × 10-7	ENSECAG00000001110; IRX1
CBC	3	115504383	0.055	1.17 × 10-7	EVC; EVC2
CBC	28	20797834	0.136	1.44 × 10-7	CEP83; TMCC3
CBC	28	20809926	0.14	1.45 × 10-7	CEP83; TMCC3
CBC	28	20826880	0.138	1.69 × 10-7	CEP83; TMCC3
CBC	17	43115032	0.069	1.73 × 10-7	ENSECAG00000057773; ENSECAG00000060239
CBC	8	54136720	0.055	1.84 × 10-7	ENSECAG00000031630
CBC	3	106615980	0.128	1.84 × 10-7	ENSECAG00000033069; ENSECAG00000053647
CBC	3	106588761	0.121	2.11 × 10-7	ENSECAG00000033069
CBC	3	106624010	0.14	2.28 × 10-7	ENSECAG00000033069; ENSECAG00000053647
CBC	21	55662161	0.069	2.41 × 10-7	ENSECAG00000001110; IRX1
CBC	8	54112691	0.057	2.44 × 10-7	ENSECAG00000031630
CBC	8	54150829	0.055	2.48 × 10-7	ENSECAG00000031630
CBC	3	106616565	0.132	2.54 × 10-7	ENSECAG00000033069; ENSECAG00000053647
CBC	5	88125558	0.051	2.55 × 10-7	ENSECAG00000041970; ENSECAG00000056554; ENSECAG00000057441; ENSECAG00000058244
CBC	30	27271451	0.087	2.56 × 10-7	NEK7; ENSECAG00000059953
CBC	30	17034757	0.113	2.71 × 10-7	USH2A
CBC	3	106625640	0.134	2.76 × 10-7	ENSECAG00000033069; ENSECAG00000053647
CBC	8	54128394	0.059	2.77 × 10-7	ENSECAG00000031630
CBC	3	106615678	0.128	2.77 × 10-7	ENSECAG00000033069; ENSECAG00000053647
CBC	8	54140956	0.055	2.79 × 10-7	ENSECAG00000031630
CBC	1	179966658	0.204	2.86 × 10-7	ENSECAG00000052159
CBC	8	54145728	0.051	2.87 × 10-7	ENSECAG00000031630
CBC	5	75189248	0.304	3.10 × 10-7	ZNHIT6; CCN1; DDAH1
CBC	17	43178854	0.057	3.12 × 10-7	ENSECAG00000051361; ENSECAG00000057773; ENSECAG00000060239
CBC	3	106610881	0.13	3.13 × 10-7	ENSECAG00000033069; ENSECAG00000053647
CBC	3	106608427	0.111	3.39 × 10-7	ENSECAG00000033069; ENSECAG00000053647
CBC	21	58160585	0.117	3.54 × 10-7	SLC12A7; SLC6A18; SLC6A19; NKD2
CBC	19	360971	0.063	3.55 × 10-7	KCNAB1
CBC	19	360972	0.063	3.55 × 10-7	KCNAB1
CBC	30	26387310	0.091	3.84 × 10-7	ENSECAG00000009858; CRB1
CBC	4	80021950	0.494	3.89 × 10-7	ENSECAG00000049752
CBC	1	179327875	0.168	4.02 × 10-7	ENSECAG00000049011
CBC	8	54121418	0.051	4.07 × 10-7	ENSECAG00000031630
CBC	7	76255599	0.142	4.07 × 10-7	ENSECAG00000001219; OR51B6; ENSECAG00000001578; ENSECAG00000001930; ENSECAG00000001990
CBC	8	54120890	0.051	4.50 × 10-7	ENSECAG00000031630
CBC	5	88062754	0.051	4.52 × 10-7	PTGER3
CBC	28	20809853	0.15	4.74 × 10-7	CEP83; TMCC3
CBC	5	76609851	0.063	4.83 × 10-7	PRKACB; TTLL7
CBC	15	42487933	0.123	5.09 × 10-7	BCL11A; ENSECAG00000044122
CBC	8	54140978	0.051	6.10 × 10-7	ENSECAG00000031630
CBC	7	84200100	0.051	6.13 × 10-7	ENSECAG00000045210; ENSECAG00000046151; ENSECAG00000055226; ENSECAG00000057113
CBC	1	178990013	0.053	6.36 × 10-7	ENSECAG00000043931; ENSECAG00000049011
CBC	29	10307766	0.067	6.40 × 10-7	MPP7; ODAD2
CBC	6	80198346	0.051	6.44 × 10-7	PPM1H; MON2; ENSECAG00000053574
CBC	5	87533660	0.081	6.56 × 10-7	NEGR1
CBC	20	30060032	0.065	6.95 × 10-7	ENSECAG00000030648; ENSECAG00000034339; ENSECAG00000050431; ENSECAG00000051521; ENSECAG00000056509
CBC	20	30060365	0.065	6.95 × 10-7	ENSECAG00000030648; ENSECAG00000034339; ENSECAG00000050431; ENSECAG00000051521; ENSECAG00000056509
CBC	20	30060497	0.065	6.95 × 10-7	ENSECAG00000030648; ENSECAG00000034339; ENSECAG00000050431; ENSECAG00000051521; ENSECAG00000056509
CBC	21	55653323	0.069	7.03 × 10-7	ENSECAG00000001110; IRX1
CBC	28	42627689	0.35	7.11 × 10-7	ATXN10; RIBC2; FBLN1
CBC	28	26845095	0.051	7.22 × 10-7	DRAM1; GNPTAB; WASHC3
CBC	28	26848033	0.051	7.22 × 10-7	DRAM1; GNPTAB; WASHC3
CBC	28	26849200	0.051	7.22 × 10-7	DRAM1; GNPTAB; WASHC3
CBC	21	54050848	0.063	7.31 × 10-7	MED10; ICE1
CBC	7	84178651	0.053	7.31 × 10-7	ENSECAG00000045210; ENSECAG00000046151; ENSECAG00000055226; ENSECAG00000057113
CBC	3	106621039	0.13	7.49 × 10-7	ENSECAG00000033069; ENSECAG00000053647
CBC	5	76622343	0.067	7.74 × 10-7	PRKACB; TTLL7
CBC	21	55672846	0.075	7.79 × 10-7	ENSECAG00000001110; IRX1
CBC	5	87778815	0.051	8.07 × 10-7	ZRANB2; PTGER3
CBC	8	54105382	0.059	8.31 × 10-7	ENSECAG00000031630
CBC	8	54110145	0.061	8.34 × 10-7	ENSECAG00000031630
CBC	22	44135805	0.095	8.44 × 10-7	CSTF1; CASS4; RTF2; GCNT7; MIMS2; AURKA
CBC	18	8643285	0.362	8.45 × 10-7	ENSECAG00000049851
CBC	30	26388839	0.083	8.46 × 10-7	ENSECAG00000009858; CRB1
CBC	5	76624900	0.073	8.73 × 10-7	PRKACB; TTLL7
CBC	18	1506182	0.206	8.87 × 10-7	ENSECAG00000053372; ENSECAG00000053284
CBC	30	27261118	0.059	9.06 × 10-7	NEK7; ENSECAG00000059953
CBC	5	85989732	0.071	9.16 × 10-7	ENSECAG00000049070; ENSECAG00000031611
CBC	5	76607091	0.073	9.19 × 10-7	PRKACB; TTLL7
CBC	5	76642348	0.067	9.20 × 10-7	PRKACB; TTLL7
CBC	7	63787809	0.065	9.36 × 10-7	ENSECAG00000006065; ENSECAG00000013426
CBC	17	43448971	0.065	9.79 × 10-7	KLHL1; ENSECAG00000053334
BW	4	98283137	0.055	9.68 × 10-8	ENSECAG00000036562
BW	20	38076245	0.275	1.02 × 10-7	CMTR1; CCDC167; ENSECAG00000045844; ENSECAG00000059062
BW	26	36180743	0.077	1.06 × 10-7	ETS2
BW	20	38035655	0.279	1.66 × 10-7	CMTR1; ENSECAG00000045844; ENSECAG00000059062
BW	20	38118704	0.281	2.37 × 10-7	CMTR1; ENSECAG00000038862; CCDC167; ENSECAG00000059062
BW	20	38083462	0.285	2.38 × 10-7	CMTR1; CCDC167; ENSECAG00000045844; ENSECAG00000059062
BW	3	106615678	0.128	2.50 × 10-7	ENSECAG00000033069; ENSECAG00000053647
BW	20	38102200	0.287	2.96 × 10-7	CMTR1; CCDC167; ENSECAG00000059062
BW	20	38064018	0.273	3.07 × 10-7	CMTR1; CCDC167; ENSECAG00000045844; ENSECAG00000059062
BW	20	38114461	0.277	3.16 × 10-7	CMTR1; ENSECAG00000038862; CCDC167; ENSECAG00000059062
BW	20	38080421	0.273	3.40 × 10-7	CMTR1; CCDC167; ENSECAG00000045844; ENSECAG00000059062
BW	20	38137267	0.285	3.46 × 10-7	CMTR1; ENSECAG00000038862; CCDC167; ENSECAG00000059062
BW	20	38122257	0.271	3.47 × 10-7	CMTR1; ENSECAG00000038862; CCDC167; ENSECAG00000059062
BW	21	35517211	0.144	3.48 × 10-7	ENSECAG00000035420
BW	18	14313403	0.198	4.05 × 10-7	ENSECAG00000046061; ENSECAG00000030769
BW	20	38152173	0.277	4.49 × 10-7	CMTR1; ENSECAG00000038862; CCDC167
BW	20	38064905	0.283	4.81 × 10-7	CMTR1; CCDC167; ENSECAG00000045844; ENSECAG00000059062
BW	3	106624869	0.134	5.29 × 10-7	ENSECAG00000033069; ENSECAG00000053647
BW	3	106625640	0.134	5.35 × 10-7	ENSECAG00000033069; ENSECAG00000053647
BW	8	59662363	0.13	5.75 × 10-7	RPRD1A; SLC39A6; ELP2; MOCOS
BW	18	877341	0.13	5.88 × 10-7	PLEKHB2; ENSECAG00000034004; ENSECAG00000047177; ENSECAG00000059105; ENSECAG00000060126
BW	20	37556653	0.298	5.99 × 10-7	RAB44; CPNE5; CDKN1A; PPIL1; C20H6orf89
BW	20	38154491	0.273	6.03 × 10-7	CMTR1; ENSECAG00000038862; CCDC167
BW	20	37613341	0.261	6.26 × 10-7	CPNE5; PPIL1; C20H6orf89; PI16; MTCH1
BW	3	106623924	0.128	6.37 × 10-7	ENSECAG00000033069; ENSECAG00000053647
BW	3	106849174	0.105	6.47 × 10-7	ENSECAG00000053647; ENSECAG00000052525
BW	3	106850526	0.105	6.47 × 10-7	ENSECAG00000053647; ENSECAG00000052525
BW	3	106594561	0.126	6.52 × 10-7	ENSECAG00000033069; ENSECAG00000053647
BW	20	38074421	0.281	7.18 × 10-7	CMTR1; CCDC167; ENSECAG00000045844; ENSECAG00000059062
BW	3	106646418	0.13	7.30 × 10-7	ENSECAG00000033069; ENSECAG00000053647
BW	20	37580059	0.283	7.42 × 10-7	RAB44; CPNE5; PPIL1; C20H6orf89
BW	20	38071605	0.263	7.53 × 10-7	CMTR1; CCDC167; ENSECAG00000045844; ENSECAG00000059062
BW	3	106866372	0.101	8.15 × 10-7	ENSECAG00000053647; ENSECAG00000052525
BW	3	106866404	0.101	8.15 × 10-7	ENSECAG00000053647; ENSECAG00000052525
BW	14	80905222	0.241	8.16 × 10-7	ENSECAG00000046264; ENSECAG00000056871
BW	3	106609056	0.134	8.17 × 10-7	ENSECAG00000033069; ENSECAG00000053647
BW	3	106594813	0.126	8.21 × 10-7	ENSECAG00000033069; ENSECAG00000053647
BW	20	38087142	0.281	8.31 × 10-7	CMTR1; CCDC167; ENSECAG00000045844; ENSECAG00000059062
BW	20	37579332	0.279	8.39 × 10-7	RAB44; CPNE5; PPIL1; C20H6orf89
BW	20	38091726	0.279	8.43 × 10-7	CMTR1; CCDC167; ENSECAG00000045844; ENSECAG00000059062
BW	20	38128954	0.289	8.71 × 10-7	CMTR1; ENSECAG00000038862; CCDC167; ENSECAG00000059062
BW	20	38134293	0.275	8.98 × 10-7	CMTR1; ENSECAG00000038862; CCDC167; ENSECAG00000059062
BW	20	38053439	0.279	9.20 × 10-7	CMTR1; CCDC167; ENSECAG00000045844; ENSECAG00000059062
BW	3	106646544	0.128	9.38 × 10-7	ENSECAG00000033069; ENSECAG00000053647
BW	20	37580072	0.273	9.45 × 10-7	RAB44; CPNE5; PPIL1; C20H6orf89
BW	20	38093511	0.287	9.67 × 10-7	CMTR1; CCDC167; ENSECAG00000045844; ENSECAG00000059062
BW	20	38138438	0.275	9.74 × 10-7	CMTR1; ENSECAG00000038862; CCDC167; ENSECAG00000059062
BW	20	38060414	0.281	9.98 × 10-7	CMTR1; CCDC167; ENSECAG00000045844; ENSECAG00000059062
