# Supplementary material for: Machine Learning-Based Genome-Wide Association Study Reveals Genetic Loci Associated with Body Measurement Traits in Yili Horses
Source: Animals (Basel). 2026 Apr 29;16(9):1373. doi: 10.3390/ani16091373 (PMC13162670; doi:10.3390/ani16091373)
Supplement: Supplementary file 1 [file animals-16-01373-s001.zip › Supplementary Table S4. Five-fold cross-validation results of WH.xlsx]

## Sheet: Sheet1
Supplementary Table S4. Five-fold cross-validation results of WH
	RMSE	Rsquared	MAE	Resample
1	3.31944	0.851291	2.46767	Fold2.Rep2
2	3.59183	0.801259	2.48328	Fold1.Rep1
3	3.86978	0.754907	2.98298	Fold3.Rep2
4	2.53961	0.924656	2.05498	Fold2.Rep1
5	3.01182	0.858015	2.33052	Fold4.Rep2
6	2.97597	0.82644	2.42209	Fold3.Rep1
7	3.03328	0.836715	2.03496	Fold5.Rep2
8	2.99959	0.792567	2.36501	Fold4.Rep1
9	3.15211	0.836684	2.31363	Fold1.Rep3
10	3.42738	0.857522	2.52746	Fold5.Rep1
11	2.77879	0.89825	2.08993	Fold2.Rep3
12	2.43412	0.861639	2.03337	Fold1.Rep2
13	3.00257	0.847255	2.32808	Fold3.Rep3
14	3.5018	0.802284	2.61182	Fold5.Rep4
15	3.28904	0.780765	2.23896	Fold4.Rep3
16	2.76758	0.885357	2.21361	Fold1.Rep5
17	3.20495	0.836419	2.72922	Fold5.Rep3
18	3.32462	0.832965	2.56814	Fold2.Rep5
19	2.8558	0.893655	2.13323	Fold1.Rep4
20	3.28982	0.855053	2.49192	Fold3.Rep5
21	3.50515	0.781868	2.66272	Fold2.Rep4
22	2.92085	0.81416	2.12963	Fold4.Rep5
23	2.56593	0.871582	1.98853	Fold3.Rep4
24	3.20878	0.820801	2.26723	Fold5.Rep5
25	3.03041	0.824945	2.32634	Fold4.Rep4
