# Supplementary material for: Machine Learning-Based Genome-Wide Association Study Reveals Genetic Loci Associated with Body Measurement Traits in Yili Horses
Source: Animals (Basel). 2026 Apr 29;16(9):1373. doi: 10.3390/ani16091373 (PMC13162670; doi:10.3390/ani16091373)
Supplement: Supplementary file 1 [file animals-16-01373-s001.zip › Supplementary Table S5. Five-fold cross-validation results of BL.xlsx]

## Sheet: Sheet1
Supplementary Table S5. Five-fold cross-validation results of BL
	RMSE	Rsquared	MAE	Resample
1	3.63856	0.852617	2.99139	Fold2.Rep2
2	3.60357	0.728453	2.87127	Fold1.Rep1
3	4.05253	0.779833	3.41261	Fold3.Rep2
4	3.20125	0.860327	2.48437	Fold2.Rep1
5	3.77223	0.77068	2.77238	Fold4.Rep2
6	4.90929	0.681034	4.09449	Fold3.Rep1
7	4.27995	0.73371	3.4041	Fold5.Rep2
8	4.17719	0.805506	3.60543	Fold4.Rep1
9	4.14126	0.786655	3.40278	Fold1.Rep3
10	3.93701	0.76554	3.03568	Fold5.Rep1
11	4.31867	0.782791	3.37593	Fold2.Rep3
12	3.97503	0.760827	3.19873	Fold1.Rep2
13	3.54221	0.830542	2.7719	Fold3.Rep3
14	4.57815	0.739948	3.79	Fold5.Rep4
15	3.96665	0.713232	3.16607	Fold4.Rep3
16	4.14691	0.71532	3.20541	Fold1.Rep5
17	4.00801	0.71267	3.40023	Fold5.Rep3
18	3.61555	0.809068	2.9429	Fold2.Rep5
19	3.61598	0.812287	2.93273	Fold1.Rep4
20	4.19642	0.770231	3.31248	Fold3.Rep5
21	3.45731	0.819957	2.73023	Fold2.Rep4
22	3.88539	0.843258	3.04499	Fold4.Rep5
23	3.96425	0.768859	3.20922	Fold3.Rep4
24	4.2241	0.703956	3.62842	Fold5.Rep5
25	4.02845	0.752192	3.16497	Fold4.Rep4
