# Supplementary material for: Machine Learning-Based Genome-Wide Association Study Reveals Genetic Loci Associated with Body Measurement Traits in Yili Horses
Source: Animals (Basel). 2026 Apr 29;16(9):1373. doi: 10.3390/ani16091373 (PMC13162670; doi:10.3390/ani16091373)
Supplement: Supplementary file 1 [file animals-16-01373-s001.zip › Supplementary Table S6. Five-fold cross-validation results of HG.xlsx]

## Sheet: Sheet1
Supplementary Table S6. Five-fold cross-validation results of HG
	RMSE	Rsquared	MAE	Resample
1	4.82604	0.800856	4.01083	Fold2.Rep2
2	4.75109	0.899017	3.66986	Fold1.Rep1
3	4.52016	0.641431	3.63863	Fold3.Rep2
4	4.39325	0.704878	3.57376	Fold2.Rep1
5	4.40311	0.722093	3.58953	Fold4.Rep2
6	4.6505	0.799321	3.71596	Fold3.Rep1
7	4.73393	0.772045	3.85217	Fold5.Rep2
8	5.50093	0.611864	4.44602	Fold4.Rep1
9	4.76931	0.804212	3.88307	Fold1.Rep3
10	3.61428	0.81783	3.15099	Fold5.Rep1
11	4.38219	0.776504	3.4682	Fold2.Rep3
12	5.04507	0.762498	4.10999	Fold1.Rep2
13	4.67277	0.650672	3.90247	Fold3.Rep3
14	4.36483	0.702344	3.73069	Fold5.Rep4
15	4.42637	0.779603	3.59088	Fold4.Rep3
16	4.71977	0.829366	3.83753	Fold1.Rep5
17	5.05354	0.767637	4.07008	Fold5.Rep3
18	4.40005	0.631821	3.69747	Fold2.Rep5
19	4.95613	0.772323	4.02908	Fold1.Rep4
20	4.66093	0.756432	3.6813	Fold3.Rep5
21	4.95993	0.703153	3.79069	Fold2.Rep4
22	4.43403	0.857477	3.54659	Fold4.Rep5
23	4.86692	0.762578	3.93687	Fold3.Rep4
24	5.05834	0.748823	4.12864	Fold5.Rep5
25	4.75741	0.731179	3.83353	Fold4.Rep4
