# Supplementary material for: Machine Learning-Based Genome-Wide Association Study Reveals Genetic Loci Associated with Body Measurement Traits in Yili Horses
Source: Animals (Basel). 2026 Apr 29;16(9):1373. doi: 10.3390/ani16091373 (PMC13162670; doi:10.3390/ani16091373)
Supplement: Supplementary file 1 [file animals-16-01373-s001.zip › Supplementary Table S7. Five-fold cross-validation results of CBC.xlsx]

## Sheet: Sheet1
Supplementary Table S7. Five-fold cross-validation results of CBC
	RMSE	Rsquared	MAE	Resample
1	0.520339	0.847769	0.39855	Fold2.Rep2
2	0.766985	0.865502	0.602548	Fold1.Rep1
3	0.688698	0.696917	0.523107	Fold3.Rep2
4	0.711499	0.703903	0.530953	Fold2.Rep1
5	0.773197	0.869246	0.609859	Fold4.Rep2
6	0.631312	0.848335	0.442932	Fold3.Rep1
7	0.661991	0.654404	0.507322	Fold5.Rep2
8	0.608978	0.768033	0.477482	Fold4.Rep1
9	0.692587	0.664243	0.531571	Fold1.Rep3
10	0.669574	0.642912	0.548311	Fold5.Rep1
11	0.610298	0.85744	0.452534	Fold2.Rep3
12	0.572199	0.882183	0.453021	Fold1.Rep2
13	0.659795	0.778909	0.499352	Fold3.Rep3
14	0.697256	0.788684	0.539486	Fold5.Rep4
15	0.677217	0.788001	0.509117	Fold4.Rep3
16	0.604561	0.754558	0.466658	Fold1.Rep5
17	0.689782	0.833453	0.537491	Fold5.Rep3
18	0.589969	0.82483	0.423578	Fold2.Rep5
19	0.543418	0.796522	0.432573	Fold1.Rep4
20	0.669156	0.614846	0.528964	Fold3.Rep5
21	0.742853	0.846047	0.561091	Fold2.Rep4
22	0.846525	0.872385	0.657906	Fold4.Rep5
23	0.681119	0.733124	0.52055	Fold3.Rep4
24	0.613715	0.787316	0.477177	Fold5.Rep5
25	0.712959	0.772519	0.571325	Fold4.Rep4
