# Supplementary material for: Machine Learning-Based Genome-Wide Association Study Reveals Genetic Loci Associated with Body Measurement Traits in Yili Horses
Source: Animals (Basel). 2026 Apr 29;16(9):1373. doi: 10.3390/ani16091373 (PMC13162670; doi:10.3390/ani16091373)
Supplement: Supplementary file 1 [file animals-16-01373-s001.zip › Supplementary Table S8. Five-fold cross-validation results of BW.xlsx]

## Sheet: Sheet1
Supplementary Table S8. Five-fold cross-validation results of BW
	RMSE	Rsquared	MAE	Resample
1	34.1567	0.741065	24.359	Fold2.Rep2
2	35.8771	0.668884	28.246	Fold1.Rep1
3	30.5397	0.713132	23.3122	Fold3.Rep2
4	31.0236	0.740851	23.8133	Fold2.Rep1
5	33.3041	0.761207	28.1415	Fold4.Rep2
6	34.0219	0.735061	25.8013	Fold3.Rep1
7	32.8149	0.642029	25.9633	Fold5.Rep2
8	30.7725	0.639562	22.7041	Fold4.Rep1
9	32.8747	0.666327	25.6933	Fold1.Rep3
10	28.5593	0.753075	24.409	Fold5.Rep1
11	32.3099	0.676878	26.2869	Fold2.Rep3
12	29.3771	0.711825	22.1511	Fold1.Rep2
13	35.2567	0.628706	25.7733	Fold3.Rep3
14	28.7968	0.753139	22.774	Fold5.Rep4
15	29.3105	0.775085	24.5486	Fold4.Rep3
16	28.5175	0.761916	22.6259	Fold1.Rep5
17	32.3184	0.78928	24.4828	Fold5.Rep3
18	30.3265	0.747848	23.3454	Fold2.Rep5
19	36.8612	0.623253	29.7454	Fold1.Rep4
20	32.7501	0.744815	24.3771	Fold3.Rep5
21	35.7404	0.768637	28.7875	Fold2.Rep4
22	35.2772	0.69728	27.2241	Fold4.Rep5
23	26.8385	0.742145	20.1773	Fold3.Rep4
24	35.6012	0.52406	29.4874	Fold5.Rep5
25	33.4071	0.691525	25.1449	Fold4.Rep4
